# Supplementary material for: Investigating Chemokine-Matrix Networks in Breast Cancer: Tenascin-C Sets the Tone for CCL2
Source: Int J Mol Sci. 2023 May 6;24(9):8365. doi: 10.3390/ijms24098365 (PMC10179296; doi:10.3390/ijms24098365)
Supplement: Supplementary file 1 [file ijms-24-08365-s001.zip]

Archive with 1 entries (1 files):
- ijms-2348760-supplementary.pdf
